# Supplementary material for: Topological Progression in Proliferating Epithelia Is Driven by a Unique Variation in Polygon Distribution
Source: PLoS One. 2013 Nov 5;8(11):e79227. doi: 10.1371/journal.pone.0079227 (PMC3818423; doi:10.1371/journal.pone.0079227)
Supplement: Table S1 — Values for the 40 characteristics analyzed in the 31 epithelial images. The table shows both real and normalized quantities after the extraction of the values for the 40 characteristics. Yellow boxes highlight the characteristics selected after the PCA descriptor feature selection step. The bottom part graph compares the normalized values of dWL (green) and dWP (red) for each characteristic. (XLSX) [file pone.0079227.s003.xlsx]

## Sheet: Hoja1
			Real values
		40 CC	1	2	3	4	5	6	7	8	9	10	11	12	13	14	15	16	17	18	19	20	21	22	23	24	25	26	27	28	29	30	31	32	33	34	35	36	37	38	39	40
		dWL	Average Area	S. D. Area	Average major Axis	Average minor Axis	Average Relation Axis	S. D. Relation Axis	Average Convex Hull	S. D. Convex Hull	Average Neighbours	S. D. Neighbours	Average Relation Neighbours Area	S. D. Relation Neighbours Area	Average Relation Neighbours major axis	S. D. Relation Neighbours major axis	Average Relation Neighbours minor axis	S. D. Relation Neighbours minor axis	Average Relation Neighbours relation axis	S. D. Relation Neighbours relation axis	Average Relation Neighbours convex hull	S. D. Relation Neighbours convex hull	Average Strengths	S. D. Strengths	Average Clustering Coefficient	S. D. Clustering Coefficient	Average Eccentricity	S. D. Eccentricity	Average Betweenness Centrality	S. D. Betweenness Centrality	Average Shortest Paths lengths	S. D. Shortest Paths Lengths	Radius	Diameter	Efficiency	pearson correlation	Algebraic connectivity	S_metric	Assortativity	Density	Transitivity	Modularity
		Image 1	1997.03	923.832	63.8463	40.5057	1.62695	0.413252	0.89351	0.0356532	5.96893	0.941126	0.722715	0.323941	0.815136	0.189792	0.812131	0.205117	1.00763	0.245194	0.964163	0.0403934	312.568	84.7569	22.0745	11.9433	1014.9	132.886	5095.64	2968.56	489.419	231.137	661.345	1261.57	0.00300683	0.131149	1.68655	1.90374e+08	0.0595585	0.0119372	19.7496	0.75596
		Image 2	1500.29	912.197	55.732	34.3824	1.67758	0.45838	0.902274	0.0311596	5.96774	0.896011	0.730724	0.326069	0.82746	0.17802	0.813667	0.205975	1.00804	0.237433	0.969746	0.0354388	272.769	77.911	18.7784	9.60058	1024.41	131.498	7212.97	4281.54	480.264	228.643	655.481	1261.52	0.00309526	0.331312	1.37724	1.939e+08	0.0516614	0.00951268	17.2033	0.763269
		Image 3	1718.02	891.754	55.8325	38.9591	1.46685	0.305515	0.902215	0.0319804	5.98058	0.828102	0.763122	0.236183	0.854897	0.145443	0.840217	0.160797	1.00724	0.206552	0.969587	0.0355975	282.838	81.6275	20.4965	11.3036	1012.44	140.817	6096.99	3420.79	460.4	222.971	646.858	1258.83	0.00321904	0.340908	1.77629	1.81792e+08	0.101703	0.0108099	18.0207	0.762078
		Image 4	1428.89	705.168	54.8036	33.4573	1.67405	0.417215	0.903338	0.0297598	5.94077	0.873846	0.768615	0.237437	0.845697	0.158522	0.841566	0.167533	1.00339	0.232074	0.970909	0.0342576	265.271	74.2233	19.013	10.8993	973.068	126.047	6746.54	4073.17	451.942	214.902	614.48	1223.11	0.00327592	0.285928	1.2177	1.69237e+08	0.0849417	0.0100598	16.8756	0.77339
		Image 5	1699.38	734.465	61.5189	35.7828	1.7579	0.479725	0.898553	0.0321334	5.97143	0.867962	0.766114	0.237616	0.856445	0.152523	0.837277	0.160477	1.00724	0.206416	0.968447	0.0375951	294.382	83.2753	20.1733	10.4596	1044.48	144.027	6594.12	3799.87	486.53	234.084	661.254	1311.4	0.00304585	0.300154	1.34067	2.00102e+08	0.0894148	0.0102587	18.6162	0.765957
		Image 6	896.001	442.083	41.3791	27.4251	1.53338	0.362702	0.927486	0.0237646	5.96078	0.893566	0.736856	0.278274	0.830187	0.174209	0.82435	0.18662	1.00528	0.212988	0.977893	0.0260059	209.89	60.42	14.6642	7.10991	1036.78	138.612	15273	9414.25	483.105	232.31	670.828	1322.36	0.00310143	0.272932	0.599448	2.07943e+08	0.0290929	0.00581836	13.3697	0.800288
		Image 7	956.45	454.515	44.9175	27.1724	1.67463	0.419819	0.920953	0.0275443	5.94987	0.894028	0.749225	0.264293	0.82969	0.179895	0.836854	0.171171	1.00094	0.215481	0.974846	0.0301023	218.915	63.1492	15.2368	7.31451	1062.27	143.665	14503.3	9123.67	489.918	235.938	687.496	1362.49	0.00305475	0.282594	0.580385	2.14931e+08	0.0256004	0.00611609	13.8807	0.79417
		Image 8	1063.31	439.609	46.1386	29.664	1.5889	0.408298	0.927268	0.0242165	5.96204	0.927971	0.73117	0.266839	0.825201	0.175708	0.8292	0.173606	1.00459	0.221833	0.978318	0.0261901	230.435	62.1119	16.2444	8.06908	1032.44	135.512	11948.5	7507.13	487.415	231.895	653.586	1282.13	0.00304676	0.14811	0.805465	2.06796e+08	0.0233903	0.00677602	14.6083	0.793831
		Image 9	853.408	389.478	42.521	25.902	1.68601	0.507867	0.914408	0.0315433	5.94872	0.966017	0.728593	0.275232	0.818519	0.190841	0.821098	0.184655	1.00637	0.275414	0.97111	0.0357645	208.743	59.4173	14.3364	6.4201	1043.16	142.921	16584	10585.3	489.427	235.548	673.083	1329.99	0.00305663	0.179078	0.5263	2.16466e+08	-0.0377753	0.0056147	13.1905	0.801563
		Image 10	901.823	379.207	42.2297	27.4365	1.5731	0.364908	0.922391	0.0252149	5.94192	0.92809	0.740909	0.261051	0.826502	0.175068	0.832497	0.172082	1.00104	0.216369	0.977181	0.0275431	211.865	56.5713	14.6768	6.86915	1007.36	137.93	14661.5	9358.8	479.345	228.824	661.726	1319.99	0.0030971	0.141926	0.603121	2.02095e+08	0.010305	0.00591025	13.5107	0.801563
		Image 11	1370.66	501.306	50.7125	34.9484	1.48383	0.326955	0.927835	0.0243386	5.95543	0.887863	0.740709	0.288619	0.83505	0.176488	0.831525	0.176538	1.00317	0.215026	0.977115	0.0277755	257.852	61.4751	17.7221	8.38775	980.699	132.74	7736.17	4586.5	478.118	225.839	623.203	1220.71	0.00307157	0.0465937	1.53747	1.91947e+08	0.0290409	0.00876832	16.5015	0.765975
		Image 12	1001.11	528.738	43.6949	28.8172	1.55151	0.349765	0.926993	0.0245439	5.98177	0.898472	0.730437	0.297332	0.821213	0.190293	0.825291	0.184145	1.00047	0.195375	0.978553	0.0265121	222.441	62.1952	15.5714	7.74797	1022.47	137.719	13266.1	8123.8	480.919	232.426	649.851	1281.3	0.00311453	0.240942	0.642207	2.01007e+08	0.023627	0.00643498	14.0861	0.796509
		Image 13	1071.45	408.959	46.2436	30.0474	1.57587	0.364996	0.920965	0.0263824	5.95345	0.914015	0.736436	0.273976	0.827133	0.179775	0.828368	0.180415	1.00712	0.221144	0.974909	0.0301372	230.638	57.6316	15.9093	7.63683	1035.64	139.458	12036.1	7430.18	491.36	233.541	689.817	1338.71	0.00301921	0.0721372	0.813291	1.98699e+08	0.0219092	0.00677032	14.6397	0.793309
		Image 14	1136.33	479.007	47.835	30.9077	1.6364	0.615724	0.920224	0.0295276	5.96051	0.901838	0.736952	0.283327	0.831811	0.172351	0.822866	0.185566	1.00272	0.213787	0.974494	0.0300125	239.609	60.5349	16.3462	8.2086	1045.05	136.349	11260.8	6817.68	501.568	238.744	660.241	1296.37	0.00298044	0.113706	0.833884	2.03085e+08	0.0355644	0.007085	15.1097	0.780546
		Image 15	1331.48	592.638	53.1474	32.3104	1.69941	0.416852	0.914352	0.02983	5.94264	0.910012	0.717932	0.316553	0.820209	0.182933	0.808877	0.204245	1.00999	0.231076	0.97183	0.0340336	257.584	67.4652	18.5137	9.32101	1021.41	137.801	8443.02	5239.2	490.381	235.031	650.511	1260.86	0.00304047	0.132156	1.00831	1.923e+08	0.0613983	0.00863873	16.3752	0.777155
		Mean	1261.71	585.53	50.0368	31.8479	1.61376	0.414131	0.914851	0.0285062	5.95911	0.901928	0.740034	0.277783	0.83101	0.174791	0.827052	0.181263	1.00502	0.223077	0.973273	0.031824	247.72	67.5177	17.3171	8.75275	1023.77	137.199	10497.2	6448.7	482.674	230.789	657.317	1288.76	0.00308172	0.201308	1.02322	1.98045e+08	0.0406289	0.00803406	15.7158	0.781704
		Std	339.059	190.501	6.90254	4.27526	0.0808039	0.0760672	0.011437	0.00353232	0.0127863	0.0316097	0.0148885	0.028367	0.0119861	0.0128647	0.00978476	0.0143346	0.00284586	0.018723	0.00413136	0.00445715	31.7411	9.63683	2.33596	1.67645	23.1447	4.771	3709.82	2451.15	11.984	5.78327	19.4686	40.4165	7.47887e-05	0.093623	0.41692	1.18168e+07	0.0341638	0.00201117	2.00209	0.0158424
		Error	90.6174	50.9136	1.84478	1.14261	0.0215957	0.0203298	0.00305667	0.000944051	0.00341727	0.00844806	0.00397911	0.0075814	0.00320342	0.00343823	0.00261509	0.00383108	0.000760589	0.00500393	0.00110415	0.00119122	8.48317	2.57555	0.624313	0.448051	6.18569	1.2751	991.491	655.098	3.20287	1.54565	5.2032	10.8018	1.99881e-05	0.0250218	0.111427	3.15818e+06	0.00913065	0.000537507	0.535081	0.00423407
		40 CC	1	2	3	4	5	6	7	8	9	10	11	12	13	14	15	16	17	18	19	20	21	¥	23	24	25	26	27	28	29	30	31	32	33	34	35	36	37	38	39	40
		dWP	Average Area	S. D. Area	Average major Axis	Average minor Axis	Average Relation Axis	S. D. Relation Axis	Average Convex Hull	S. D. Convex Hull	Average Neighbours	S. D. Neighbours	Average Relation Neighbours Area	S. D. Relation Neighbours Area	Average Relation Neighbours major axis	S. D. Relation Neighbours major axis	Average Relation Neighbours minor axis	S. D. Relation Neighbours minor axis	Average Relation Neighbours relation axis	S. D. Relation Neighbours relation axis	Average Relation Neighbours convex hull	S. D. Relation Neighbours convex hull	Average Strengths	S. D. Strengths	Average Clustering Coefficient	S. D. Clustering Coefficient	Average Eccentricity	S. D. Eccentricity	Average Betweenness Centrality	S. D. Betweenness Centrality	Average Shortest Paths lengths	S. D. Shortest Paths Lengths	Radius	Diameter	Efficiency	pearson correlation	Algebraic connectivity	S_metric	Assortativity	Density	Transitivity	Modularity
		Image 1	1121.26	473.824	45.1804	31.8227	1.45445	0.320754	0.924095	0.0233517	5.96546	0.957624	0.730145	0.30028	0.830474	0.167865	0.817669	0.196896	1.00777	0.201325	0.977939	0.0272865	234.416	62.3089	16.2657	7.8421	1009.39	135.035	11038.1	6850.22	487.002	229.885	663.119	1306.09	0.00303846	0.105479	0.930373	1.98003e+08	0.0200617	0.00718382	14.7993	0.785943
		Image 2	1070.86	431.623	44.9179	30.8078	1.4974	0.34419	0.928814	0.0251877	5.95658	0.881942	0.750267	0.30116	0.847605	0.166307	0.825686	0.190998	1.00709	0.195012	0.976841	0.027389	229.073	55.8552	15.8576	7.35753	1028.83	140.058	12043.5	7532.39	496.848	235.112	646.063	1283.78	0.00298357	0.119825	0.849637	2.05799e+08	0.0339005	0.00664779	14.6269	0.794952
		Image 3	1515.56	546.12	53.1254	36.8592	1.46747	0.315501	0.927242	0.0207385	5.95208	0.842377	0.782359	0.242707	0.863181	0.143494	0.853745	0.163476	1.00503	0.198912	0.979527	0.0227858	268.731	64.99	19.1767	9.17775	1051.12	137.694	7437.39	4207.82	494.69	235.202	659.795	1302.99	0.00300202	0.187056	1.40771	1.91237e+08	0.0650403	0.00945401	17.2156	0.764819
		Image 4	1944.17	699.085	74.9801	34.4179	2.25916	0.722703	0.902816	0.0332098	5.96319	0.883278	0.758418	0.266986	0.816839	0.191166	0.849732	0.159484	0.991032	0.232111	0.969754	0.036636	331.356	81.9155	22.3015	12.6517	1007.44	136.925	5075.9	3449.96	469.403	225.001	665.646	1303.92	0.00312509	0.0768785	1.33335	1.82818e+08	0.0795631	0.0121525	20.3829	0.749014
		Image 5	1899.4	770.099	60.3084	40.5749	1.5291	0.407575	0.916705	0.0267073	5.98103	0.746126	0.751347	0.254393	0.837558	0.166934	0.841214	0.164306	1.00122	0.203026	0.974574	0.0304787	301.356	67.5812	20.9902	11.1418	1017.28	135.98	5572.41	3125.65	486.385	229.92	653.202	1263.91	0.00303504	0.158939	1.76291	1.77895e+08	0.108143	0.0114228	19.1768	0.757506
		Image 6	1294.77	477.594	53.7212	31.2686	1.74538	0.435689	0.918161	0.0263629	5.96416	0.835998	0.761612	0.240747	0.842639	0.149908	0.848067	0.159656	1.00203	0.19576	0.976293	0.0294022	257.114	64.9623	18.2718	8.8747	1048.32	141.798	9346.37	5562.92	501.67	239.763	692.035	1360.32	0.00298079	0.237064	0.902645	2.0662e+08	0.0653065	0.00814238	16.3337	0.784412
		Image 7	1110.52	538.113	48.2199	29.3464	1.67956	0.451077	0.924883	0.0236385	5.97642	0.875427	0.759813	0.247257	0.846556	0.180867	0.840504	0.160737	1.00379	0.211962	0.978638	0.0269467	237.031	67.5768	16.606	8.38246	1021.47	133.388	11316.4	6810.46	485.651	231.846	649.826	1270.97	0.00308323	0.342485	0.688112	2.0363e+08	0.0505684	0.0070922	15.0103	0.791419
		Image 8	1200.73	428.105	48.6643	31.9778	1.55604	0.354784	0.9251	0.0230332	5.96053	0.816886	0.761153	0.240588	0.850426	0.153737	0.840775	0.15719	1.00627	0.192838	0.978839	0.0244085	243.536	56.7363	16.8777	8.01094	1025.61	141.446	10392.1	6352.32	497.613	236.209	679.911	1326.21	0.00298256	0.146497	0.863356	2.00614e+08	0.0783085	0.00749447	15.5853	0.784042
		Image 9	1700.15	701.271	57.3297	38.0352	1.53131	0.299085	0.924877	0.0205079	5.97596	0.8442	0.767559	0.239987	0.854128	0.147501	0.849827	0.151865	1.00238	0.173114	0.9802	0.0234693	285.901	71.4351	19.6759	9.97311	1002.28	135.181	6314.31	3701.53	480.609	229.87	636.448	1247.68	0.00307789	0.278995	1.45719	1.86206e+08	0.0997449	0.0103941	18.1619	0.757256
		Image 10	1951.95	797.643	61.5219	40.4502	1.55926	0.352233	0.932106	0.0211033	5.95015	0.727915	0.780351	0.228006	0.863529	0.143831	0.852987	0.153075	0.998227	0.182872	0.980594	0.0245825	304.213	71.2158	21.1404	11.6707	1024.22	142.23	5201.99	2707.02	472.336	228.001	678.536	1352.33	0.0031425	0.331148	1.70638	1.62797e+08	0.149467	0.0118158	19.5013	0.756555
		Image 11	2086.79	1231.98	62.5109	41.1684	1.54167	0.370096	0.923724	0.0252217	5.9835	0.819703	0.699754	0.335894	0.794415	0.195465	0.807328	0.207771	0.997508	0.219977	0.976401	0.0282187	314.783	96.9207	22.6844	13.7847	970.573	131.118	4160.53	2367.88	458.783	221.95	597.485	1188.29	0.00326706	0.348478	2.30183	1.59695e+08	0.113726	0.0131889	19.9112	0.743102
		Image 12	1621.33	698.704	55.0127	37.5369	1.49414	0.329219	0.927942	0.0216119	5.95735	0.854264	0.73205	0.291024	0.829394	0.17477	0.826309	0.179146	1.00597	0.192763	0.979715	0.0248651	278.727	70.8142	19.8767	10.0017	1016.28	131.313	6391.65	3677.95	482.196	227.952	668.737	1308.81	0.00306776	0.186392	1.58243	1.79761e+08	0.0869469	0.0101227	17.8911	0.75538
		Image 13	2019.65	741.374	65.4037	39.874	1.71121	0.439775	0.923851	0.0251972	5.96096	0.843995	0.744507	0.281602	0.84059	0.166307	0.82219	0.187473	0.999067	0.205571	0.976523	0.0277073	316.678	71.9404	21.624	11.851	985.837	131.988	4780.21	2698.23	473.887	224.508	623.333	1198.37	0.00309025	0.0580088	1.58678	1.73231e+08	0.0876612	0.0121377	19.9877	0.751151
		Image 14	1884.58	749.148	63.5267	38.1704	1.7256	0.470413	0.924673	0.0238824	5.975	0.839112	0.738317	0.27735	0.835704	0.167345	0.824473	0.180956	1.00683	0.214989	0.977222	0.0269354	307.111	74.0485	20.8358	11.5805	1003.52	133.471	5461.12	3168.26	478.971	226.037	648.758	1250.57	0.00306803	0.123763	1.5289	1.79673e+08	0.0885085	0.0111529	19.3362	0.753579
		Image 15	3121.42	1207.56	75.4201	52.9473	1.4717	0.347664	0.930219	0.0208703	5.99029	0.752169	0.754158	0.27841	0.849108	0.158182	0.835151	0.193155	1.00157	0.182919	0.979533	0.0237438	381.806	83.78	26.189	16.0297	985.098	129.577	2728.17	1298.08	461.73	219.151	600.291	1161.96	0.00315125	0.202486	3.94396	1.47585e+08	0.212322	0.017661	24.074	0.718906
		Image 16	3302.26	1256.12	81.5288	51.9194	1.59402	0.311706	0.929132	0.0217124	5.91282	0.791442	0.721257	0.260624	0.825252	0.167815	0.822132	0.177371	1.00715	0.174586	0.979059	0.0247943	396.757	90.4461	27.1947	14.8116	972.013	128.103	2353.83	1250.51	475.4	222.52	614.295	1188.37	0.00304353	0.230775	3.58765	1.54377e+08	0.185365	0.0191838	25.5046	0.707008
		Mean	1802.84	734.273	59.4608	37.9486	1.61359	0.392029	0.924021	0.023896	5.96409	0.832029	0.749567	0.267938	0.839212	0.165093	0.834862	0.173972	1.00268	0.198609	0.977603	0.0268531	293.037	72.0329	20.348	10.8214	1010.58	135.332	6850.88	4047.58	481.448	228.933	648.593	1269.66	0.00307119	0.195892	1.65208	1.81871e+08	0.0952896	0.0109529	18.5937	0.75969
		Std	653.151	276.423	10.9679	6.85099	0.196785	0.103629	0.00692502	0.00321818	0.0179929	0.057942	0.0215299	0.0292701	0.0175879	0.0155062	0.0142674	0.0175038	0.0045617	0.0161462	0.00268624	0.00341971	49.5189	11.3438	3.29045	2.58514	23.7877	4.43817	3079.28	1988.72	12.6159	5.71422	27.9689	60.2145	7.52648e-05	0.0928227	0.928723	1.87337e+07	0.0511349	0.00358093	3.12092	0.0246943
		Error	168.643	71.372	2.8319	1.76892	0.0508097	0.0267569	0.00178803	0.00083093	0.00464574	0.0149606	0.00555899	0.0075575	0.00454117	0.00400369	0.00368383	0.00451947	0.00117783	0.00416893	0.000693584	0.000882965	12.7857	2.92895	0.849589	0.66748	6.14197	1.14593	795.066	513.486	3.25742	1.4754	7.22153	15.5473	1.94333e-05	0.0239667	0.239795	4.83701e+06	0.013203	0.000924593	0.805817	0.00637604
			Normalized values
		40 CC	1	2	3	4	5	6	7	8	9	10	11	12	13	14	15	16	17	18	19	20	21	22	23	24	25	26	27	28	29	30	31	32	33	34	35	36	37	38	39	40
		dWL	Average Area	S. D. Area	Average major Axis	Average minor Axis	Average Relation Axis	S. D. Relation Axis	Average Convex Hull	S. D. Convex Hull	Average Neighbours	S. D. Neighbours	Average Relation Neighbours Area	S. D. Relation Neighbours Area	Average Relation Neighbours major axis	S. D. Relation Neighbours major axis	Average Relation Neighbours minor axis	S. D. Relation Neighbours minor axis	Average Relation Neighbours relation axis	S. D. Relation Neighbours relation axis	Average Relation Neighbours convex hull	S. D. Relation Neighbours convex hull	Average Strengths	S. D. Strengths	Average Clustering Coefficient	S. D. Clustering Coefficient	Average Eccentricity	S. D. Eccentricity	Average Betweenness Centrality	S. D. Betweenness Centrality	Average Shortest Paths lengths	S. D. Shortest Paths Lengths	Radius	Diameter	Efficiency	pearson correlation	Algebraic connectivity	S_metric	Assortativity	Density	Transitivity	Modularity
		Image 1	0.467002	0.621067	0.559586	0.539972	0.214356	0.269503	0	1	0.724222	0.895457	0.277964	0.889208	0.299811	0.89084	0.103476	0.952537	0.875437	0.704591	0	1	0.55222	0.703794	0.601804	0.574763	0.483467	0.380352	0.192675	0.184047	0.753644	0.653043	0.675411	0.496723	0.0893192	0.280092	0.339488	0.621211	0.389183	0.465945	0.532647	0.517709
		Image 2	0.264158	0.607799	0.357485	0.313564	0.277277	0.376034	0.227062	0.703302	0.708931	0.705984	0.37492	0.908936	0.478119	0.664332	0.136564	0.967883	0.89717	0.628728	0.339815	0.718612	0.340539	0.537088	0.345456	0.330969	0.587106	0.303162	0.341467	0.324701	0.569548	0.55271	0.61339	0.496486	0.388599	0.943138	0.248984	0.672395	0.357607	0.287269	0.325874	0.595015
		Image 3	0.353068	0.584487	0.359989	0.482789	0.0154111	0.0151769	0.225535	0.757494	0.874679	0.420774	0.767124	0.0757853	0.875103	0.0375088	0.708558	0.159756	0.854865	0.326867	0.330135	0.727623	0.394091	0.627589	0.479074	0.508185	0.456608	0.821467	0.263043	0.232493	0.170083	0.324569	0.522186	0.483048	0.807519	0.974924	0.365744	0.49661	0.557697	0.382868	0.392252	0.582416
		Image 4	0.235001	0.371713	0.334362	0.27936	0.272892	0.27886	0.254624	0.61088	0.360833	0.612893	0.833617	0.0874112	0.741996	0.289165	0.737615	0.280258	0.651902	0.576342	0.410591	0.651529	0.300657	0.447289	0.363702	0.466119	0.0272091	0	0.308689	0.30238	0	0	0.179744	0.30494	1	0.792802	0.202302	0.314341	0.490677	0.327587	0.299257	0.70205
		Image 5	0.345457	0.405122	0.501616	0.365343	0.377096	0.426421	0.130658	0.767596	0.756519	0.58818	0.803343	0.0890689	0.897508	0.173728	0.645205	0.15403	0.854771	0.325538	0.260716	0.841077	0.455492	0.667716	0.453944	0.420359	0.806027	1	0.297978	0.273103	0.695535	0.771592	0.674446	0.745228	0.221391	0.839926	0.238282	0.762441	0.508562	0.342247	0.440606	0.623436
		Image 6	0.0173932	0.0717018	0	0.056318	0.0980895	0.150174	0.880296	0.215035	0.619121	0.695713	0.449153	0.465924	0.517587	0.591001	0.366724	0.621674	0.751757	0.389776	0.835623	0.182884	0.00609741	0.111158	0.0254914	0.0717834	0.722077	0.698839	0.907866	0.874547	0.626662	0.700201	0.775703	0.799872	0.409465	0.749752	0.0214029	0.87627	0.267369	0.0150094	0.0145588	0.986518
		Image 7	0.0420777	0.0858785	0.0881301	0.0469744	0.27361	0.285005	0.711043	0.464592	0.478257	0.697653	0.598887	0.336338	0.510388	0.70041	0.636104	0.345325	0.52272	0.414143	0.650212	0.415531	0.0540977	0.177619	0.0700223	0.0930748	1	0.979884	0.85378	0.84342	0.763685	0.846164	0.951992	1	0.251485	0.781757	0.0158251	0.977722	0.253404	0.0369511	0.0560489	0.92181
		Image 8	0.0857144	0.0688802	0.118544	0.139101	0.167072	0.257809	0.874667	0.244869	0.635379	0.84021	0.380317	0.359931	0.445442	0.619845	0.471211	0.388881	0.714911	0.476241	0.861498	0.193342	0.115372	0.152359	0.148388	0.171597	0.674717	0.526417	0.674245	0.670246	0.71335	0.683533	0.59335	0.599249	0.224462	0.336277	0.0816831	0.859617	0.244567	0.0855856	0.115139	0.918229
		Image 9	0	0.0117133	0.0284407	0	0.287748	0.492855	0.541448	0.728634	0.463368	1	0.349119	0.437733	0.348758	0.911023	0.296666	0.586514	0.809166	1	0.422823	0.737107	0	0.0867419	0	0	0.791635	0.93851	1	1	0.753799	0.830469	0.799558	0.837932	0.257862	0.438857	0	1	0	0	0	0.999997
		Image 10	0.0197706	0	0.0211855	0.0567394	0.147449	0.155382	0.7483	0.310794	0.375609	0.840708	0.49822	0.306289	0.464258	0.607534	0.542227	0.361628	0.527956	0.422822	0.792309	0.270185	0.0166007	0.0174374	0.026472	0.0467289	0.401221	0.660912	0.8649	0.868607	0.55106	0.560008	0.679437	0.78806	0.394829	0.31579	0.0224777	0.791376	0.192246	0.0217814	0.0260058	1
		Image 11	0.211221	0.139237	0.232464	0.334492	0.0365036	0.0657894	0.889357	0.252934	0.54996	0.671761	0.495792	0.561808	0.58795	0.634854	0.521293	0.441332	0.640299	0.409703	0.788308	0.283383	0.261198	0.136852	0.26331	0.204759	0.110432	0.372253	0.378233	0.357371	0.526378	0.439919	0.272005	0.292989	0.308418	0	0.295867	0.644042	0.267161	0.232412	0.268878	0.62363
		Image 12	0.0603147	0.17052	0.0576786	0.107793	0.120617	0.119635	0.867522	0.266487	0.88997	0.716316	0.371446	0.642572	0.387741	0.900487	0.386999	0.5774	0.497927	0.217602	0.875795	0.211632	0.0728514	0.154387	0.0960509	0.138181	0.565983	0.649145	0.766835	0.736308	0.582716	0.704885	0.553843	0.595119	0.453827	0.643783	0.033914	0.775571	0.245513	0.0604519	0.0727355	0.946554
		Image 13	0.0890394	0.0339281	0.121158	0.153276	0.150889	0.155591	0.711342	0.387877	0.524494	0.781598	0.444062	0.426086	0.473402	0.69811	0.453277	0.510671	0.848597	0.469502	0.654035	0.417514	0.116449	0.0432588	0.12233	0.126616	0.709644	0.745867	0.680404	0.662003	0.79268	0.749752	0.976545	0.881412	0.131215	0.0846134	0.0839728	0.74206	0.238645	0.0851659	0.117687	0.912712
		Image 14	0.115533	0.113809	0.160797	0.185086	0.226101	0.747464	0.69215	0.595549	0.615523	0.730453	0.450308	0.512759	0.541075	0.555258	0.334751	0.602814	0.616415	0.397589	0.628786	0.410433	0.164165	0.113956	0.156305	0.186116	0.812279	0.572989	0.625917	0.596388	0.997948	0.95903	0.663736	0.670252	0	0.22231	0.0899985	0.805745	0.293244	0.108357	0.155859	0.777726
		Image 15	0.195222	0.243388	0.293111	0.236953	0.304411	0.278003	0.540002	0.615515	0.384895	0.764782	0.220056	0.820725	0.373206	0.758878	0.0333748	0.936939	1	0.56659	0.466608	0.638803	0.259772	0.282719	0.324874	0.301877	0.554459	0.653716	0.427906	0.427292	0.772982	0.809669	0.560828	0.493199	0.203179	0.283428	0.141034	0.649163	0.39654	0.222862	0.258625	0.741865
		Mean	0.166731	0.235283	0.215636	0.219851	0.197968	0.27158	0.552934	0.528104	0.597451	0.730832	0.487622	0.461372	0.52949	0.602198	0.424936	0.525843	0.737593	0.488402	0.554484	0.51331	0.207307	0.283998	0.231815	0.242742	0.580191	0.620234	0.572263	0.55686	0.618005	0.639036	0.632812	0.632301	0.342771	0.512497	0.145398	0.732571	0.313494	0.178299	0.205078	0.789978
		Std	0.143316	0.224864	0.177954	0.163626	0.103938	0.185868	0.306733	0.241414	0.170839	0.137416	0.186564	0.272159	0.179511	0.256223	0.218197	0.265407	0.155384	0.189444	0.26026	0.262023	0.174749	0.242906	0.188047	0.180579	0.261271	0.274673	0.26985	0.271798	0.249451	0.240794	0.213135	0.208618	0.261992	0.321014	0.126272	0.177575	0.141396	0.153419	0.16829	0.173428
		Error	0.0383028	0.0600976	0.0475602	0.0437308	0.0277785	0.0496754	0.0819777	0.0645205	0.0456587	0.0367261	0.0498614	0.0727375	0.0479764	0.0684784	0.0583155	0.0709331	0.0415281	0.0506311	0.0695575	0.0700285	0.0467036	0.0649194	0.0502576	0.0482619	0.0698275	0.0734095	0.0721205	0.0726411	0.0666685	0.0643549	0.0569627	0.0557556	0.0700203	0.0857946	0.0337475	0.047459	0.0377898	0.041003	0.0449775	0.0463505
		40 CC	1	2	3	4	5	6	7	8	9	10	11	12	13	14	15	16	17	18	19	20	21	22	23	24	25	26	27	28	29	30	31	32	33	34	35	36	37	38	39	40
		dWP	Average Area	S. D. Area	Average major Axis	Average minor Axis	Average Relation Axis	S. D. Relation Axis	Average Convex Hull	S. D. Convex Hull	Average Neighbours	S. D. Neighbours	Average Relation Neighbours Area	S. D. Relation Neighbours Area	Average Relation Neighbours major axis	S. D. Relation Neighbours major axis	Average Relation Neighbours minor axis	S. D. Relation Neighbours minor axis	Average Relation Neighbours relation axis	S. D. Relation Neighbours relation axis	Average Relation Neighbours convex hull	S. D. Relation Neighbours convex hull	Average Strengths	S. D. Strengths	Average Clustering Coefficient	S. D. Clustering Coefficient	Average Eccentricity	S. D. Eccentricity	Average Betweenness Centrality	S. D. Betweenness Centrality	Average Shortest Paths lengths	S. D. Shortest Paths Lengths	Radius	Diameter	Efficiency	pearson correlation	Algebraic connectivity	S_metric	Assortativity	Density	Transitivity	Modularity
		Image 1	0.10938	0.107897	0.0946777	0.218921	0	0.0511509	0.792456	0.187768	0.679516	0.96475	0.367906	0.669895	0.521739	0.468946	0.222793	0.805485	0.882794	0.275767	0.838426	0.255613	0.136547	0.157157	0.150044	0.147976	0.423319	0.499898	0.610272	0.599874	0.705031	0.602683	0.694174	0.71875	0.196376	0.195058	0.118231	0.731968	0.231258	0.115639	0.130653	0.834804
		Image 2	0.0887987	0.0597734	0.0881402	0.181393	0.0533741	0.106475	0.914713	0.308996	0.564912	0.646896	0.611505	0.678053	0.769595	0.438955	0.39551	0.699982	0.846889	0.214059	0.7716	0.261431	0.108126	0	0.118306	0.0975517	0.635308	0.779279	0.68092	0.672952	0.903035	0.812947	0.513786	0.607489	0.0106086	0.242579	0.0946078	0.84514	0.286591	0.0761354	0.116646	0.930088
		Image 3	0.270393	0.190341	0.292563	0.405143	0.0161787	0.0387506	0.873994	0.0152276	0.506808	0.480726	1	0.136263	0.994963	0	1	0.207687	0.738461	0.252184	0.935095	0	0.31906	0.222444	0.376436	0.286968	0.878413	0.647792	0.357237	0.316805	0.859636	0.81654	0.659016	0.703259	0.0730382	0.465285	0.257898	0.63373	0.411102	0.282945	0.326868	0.611407
		Image 4	0.445419	0.364776	0.836892	0.314879	1	1	0.241101	0.838668	0.650177	0.652503	0.710175	0.3613	0.324447	0.91729	0.913538	0.136279	0	0.57671	0.340304	0.786604	0.652145	0.634602	0.619452	0.648479	0.402076	0.604977	0.191288	0.235618	0.351136	0.4062	0.720898	0.707926	0.489548	0.100319	0.236142	0.511511	0.469171	0.481813	0.584077	0.444254
		Image 5	0.427137	0.445757	0.471468	0.542532	0.0927686	0.256103	0.600977	0.409329	0.880452	0.0764848	0.624573	0.244579	0.624234	0.451019	0.730037	0.222535	0.537327	0.292397	0.633644	0.436906	0.492583	0.285543	0.51747	0.49135	0.509351	0.552431	0.22618	0.200876	0.692628	0.604072	0.589285	0.508385	0.184792	0.372145	0.361831	0.44004	0.583446	0.428038	0.486135	0.534057
		Image 6	0.180231	0.112197	0.307402	0.198432	0.361537	0.322469	0.638682	0.386588	0.662666	0.453935	0.748849	0.118087	0.697753	0.123416	0.877664	0.139344	0.580391	0.221372	0.738236	0.375771	0.25727	0.221771	0.306059	0.255432	0.847855	0.876012	0.491387	0.461971	1	1	1	0.989148	0.00121088	0.630939	0.110118	0.857059	0.412166	0.186282	0.255252	0.818621
		Image 7	0.104991	0.18121	0.170382	0.127357	0.279735	0.358795	0.812861	0.206704	0.820885	0.619531	0.727068	0.178428	0.754419	0.719108	0.714743	0.158694	0.673095	0.379747	0.880991	0.236312	0.150457	0.285438	0.176511	0.204208	0.555062	0.408298	0.62983	0.595615	0.67786	0.681548	0.553586	0.543589	0.347883	0.980147	0.0473457	0.813656	0.353237	0.108887	0.147783	0.892722
		Image 8	0.141832	0.0557617	0.181451	0.224654	0.126244	0.131484	0.818477	0.166738	0.615791	0.373666	0.743292	0.116618	0.810412	0.1971	0.720567	0.0952489	0.803563	0.192806	0.893189	0.0921595	0.185054	0.0214562	0.197643	0.165547	0.600247	0.856465	0.564876	0.546535	0.918421	0.857047	0.87177	0.819054	0.0071986	0.330933	0.0986218	0.769874	0.464154	0.138533	0.194477	0.814704
		Image 9	0.345773	0.367268	0.397277	0.448625	0.0955121	0	0.812708	0	0.815031	0.488382	0.820845	0.111045	0.86398	0.0771032	0.915576	0	0.598706	0	0.976037	0.0388189	0.410383	0.379391	0.41526	0.369736	0.345839	0.50799	0.278315	0.262568	0.576468	0.602052	0.412092	0.427471	0.329802	0.769834	0.272376	0.56069	0.549866	0.352226	0.403717	0.531416
		Image 10	0.448597	0.477167	0.501692	0.537922	0.130249	0.125462	1	0.0393126	0.481809	0	0.975697	0	1	0.00648261	0.983654	0.0216361	0.379552	0.0953866	1	0.102041	0.50778	0.374052	0.529155	0.546387	0.585105	0.90007	0.200149	0.15603	0.410104	0.526877	0.85723	0.949311	0.54847	0.942595	0.34529	0.220843	0.748675	0.456999	0.512489	0.524005
		Image 11	0.503659	0.972471	0.526325	0.564476	0.10839	0.16763	0.782819	0.311243	0.912316	0.385496	0	1	0	1	0	1	0.341624	0.458092	0.744849	0.308555	0.564002	1	0.64923	0.766376	0	0.28202	0.126962	0.119699	0.13756	0.283489	0	0.131328	0.970035	1	0.519515	0.175821	0.605767	0.558194	0.545771	0.381733
		Image 12	0.313586	0.364341	0.33957	0.430201	0.0493159	0.0711351	0.892117	0.0728999	0.574739	0.530652	0.390976	0.584105	0.50611	0.601795	0.408916	0.487982	0.788072	0.192069	0.946522	0.118088	0.372227	0.364271	0.430879	0.372706	0.498439	0.292852	0.28375	0.260042	0.6084	0.524906	0.753591	0.732307	0.295521	0.463085	0.30902	0.467127	0.498694	0.332224	0.381729	0.511577
		Image 13	0.476243	0.413	0.598374	0.516617	0.319067	0.332116	0.78611	0.309626	0.621402	0.487519	0.541774	0.496776	0.668108	0.438957	0.32018	0.63693	0.42384	0.317273	0.752255	0.279509	0.574077	0.391696	0.566765	0.565158	0.166464	0.330438	0.170509	0.155088	0.441304	0.386397	0.273385	0.181571	0.371646	0.0378128	0.310294	0.372334	0.50155	0.480728	0.551987	0.466857
		Image 14	0.421082	0.421866	0.551625	0.453626	0.336953	0.40444	0.807429	0.222813	0.802619	0.467012	0.466843	0.457362	0.597407	0.45894	0.369376	0.520357	0.833155	0.409333	0.79479	0.23567	0.523196	0.443031	0.505462	0.537008	0.359361	0.41292	0.218359	0.205441	0.543547	0.447873	0.54229	0.441856	0.296444	0.255627	0.293358	0.465846	0.504938	0.408147	0.499079	0.492535
		Image 15	0.926153	0.944618	0.847852	1	0.0214365	0.114675	0.951112	0.0239344	1	0.101866	0.658613	0.467187	0.79134	0.282623	0.59942	0.738558	0.555699	0.0958503	0.935421	0.0544084	0.92048	0.680005	0.921791	1	0.158406	0.196341	0.0263066	0.00509578	0.196824	0.170912	0.0296817	0	0.578088	0.516398	1	0	1	0.887773	0.883822	0.125838
		Image 16	1	1	1	0.961996	0.17344	0.0297928	0.92296	0.0795354	0	0.266807	0.260313	0.302327	0.44618	0.467978	0.318947	0.456229	0.850239	0.0143892	0.90659	0.114069	1	0.842334	1	0.873246	0.0156975	0.114326	0	0	0.471724	0.306425	0.177788	0.131712	0.213533	0.610105	0.895745	0.0986164	0.892214	1	1	0
		Mean	0.387705	0.404903	0.450356	0.445423	0.197762	0.219405	0.790532	0.223711	0.66182	0.437264	0.603027	0.370127	0.648168	0.415607	0.593183	0.395434	0.614588	0.249215	0.817997	0.230997	0.448337	0.393949	0.467529	0.458008	0.436309	0.516382	0.316021	0.299638	0.593355	0.564373	0.540536	0.537072	0.307137	0.494554	0.3294	0.497766	0.532052	0.39341	0.43878	0.557164
		Std	0.266718	0.315221	0.273175	0.253315	0.244541	0.244629	0.179427	0.212486	0.232254	0.243349	0.260638	0.271301	0.254476	0.298361	0.30737	0.313097	0.240623	0.157832	0.163485	0.194218	0.26338	0.276236	0.255901	0.269017	0.259424	0.246848	0.21639	0.213044	0.253699	0.229851	0.29581	0.30027	0.25472	0.307478	0.271742	0.271971	0.20446	0.263904	0.253441	0.261163
		Error	0.0688662	0.0813896	0.0705334	0.0654057	0.0631402	0.0631628	0.0463278	0.0548637	0.0599677	0.0628324	0.0672966	0.0700496	0.0657054	0.0770365	0.0793626	0.0808414	0.0621285	0.040752	0.0422117	0.0501469	0.0680043	0.0713238	0.0660734	0.0694598	0.066983	0.0637359	0.0558717	0.0550076	0.0655047	0.0593474	0.0763778	0.0775295	0.0657683	0.0793904	0.0701636	0.0702226	0.0527913	0.0681397	0.0654381	0.067432
